# Supplementary material for: Rare and Hungry: Feeding Ecology of the Golden Alpine Salamander, an Endangered Amphibian in the Alps
Source: Animals (Basel). 2023 Jun 28;13(13):2135. doi: 10.3390/ani13132135 (PMC10339940; doi:10.3390/ani13132135)
Supplement: Supplementary file 1 [file animals-13-02135-s001.zip]

Archive with 1 entries (1 files):
- animals-2445965-supplementary.pdf
